# Supplementary material for: Anti-Tetanus Vaccination Is Associated with Reduced Occurrence and Slower Progression of Parkinson’s Disease—A Retrospective Study
Source: Biomedicines. 2024 Nov 25;12(12):2687. doi: 10.3390/biomedicines12122687 (PMC11726988; doi:10.3390/biomedicines12122687)
Supplement: Supplementary file 1 [file biomedicines-12-02687-s001.zip]

Archive with 1 entries (1 files):
- biomedicines-3248431-supplementary.pdf
